# Supplementary material for: A large deletion in the COL2A1 gene expands the spectrum of pathogenic variants causing bulldog calf syndrome in cattle
Source: Acta Vet Scand. 2020 Sep 7;62:49. doi: 10.1186/s13028-020-00548-w (PMC7487585; doi:10.1186/s13028-020-00548-w)
Supplement: Supplementary file 2 — Additional file 2. List of the remaining private protein-coding variants after comparison of the genotypes of the calf with 494 cattle genome. A total of 20 private protein-changing single-nucleotide or short indel variants with a moderate or high predicted impact, located within 19 different genes or loci, were identified. [file 13028_2020_548_MOESM2_ESM.xlsx]

## Sheet: Addicional_File_1
Additional file 2: List of the remaining private protein-coding variants after comparison of the genotypes of the calf with 494 cattle genome.
#CHROM	POS	REF	ALT	QUAL	GENOTYPE	EFFECT	IMPACT	GENE	GENEID	FEATUREID	EXON	HGVS_C	HGVS_P
2	121573320	G	GA	PASS	0/1	frameshift_variant	HIGH	LOC112442278	112442278	XM_024978936.1	3	c.1234_1235insA	p.Ala412fs
4	57221007	A	G	PASS	0/1	missense_variant	MODERATE	LRRN3	539665	XM_002686810.6	2	c.2081T>C	p.Leu694Pro
5	62866932	G	A	PASS	0/1	missense_variant	MODERATE	APAF1	537782	NM_001191507.1	26	c.3583G>A	p.Val1195Ile
5	62866932	G	A	PASS	0/1	missense_variant	MODERATE	APAF1	537782	XM_010805196.3	26	c.3484G>A	p.Val1162Ile
5	62866932	G	A	PASS	0/1	missense_variant	MODERATE	APAF1	537782	XM_010805198.3	24	c.3106G>A	p.Val1036Ile
5	62866932	G	A	PASS	0/1	missense_variant	MODERATE	APAF1	537782	XM_015471110.2	27	c.3616G>A	p.Val1206Ile
10	81766822	G	T	PASS	0/1	missense_variant	MODERATE	SLC8A3	540307	NM_001191199.2	6	c.2282C>A	p.Ser761Tyr
10	81766822	G	T	PASS	0/1	missense_variant	MODERATE	SLC8A3	540307	XM_005212028.4	7	c.2285C>A	p.Ser762Tyr
10	81766822	G	T	PASS	0/1	missense_variant	MODERATE	SLC8A3	540307	XM_010809503.3	7	c.2282C>A	p.Ser761Tyr
10	81766822	G	T	PASS	0/1	missense_variant	MODERATE	SLC8A3	540307	XM_010809505.3	6	c.2264C>A	p.Ser755Tyr
10	81766822	G	T	PASS	0/1	missense_variant	MODERATE	SLC8A3	540307	XM_015473253.2	6	c.2285C>A	p.Ser762Tyr
10	81766822	G	T	PASS	0/1	missense_variant	MODERATE	SLC8A3	540307	XM_015473254.2	7	c.2282C>A	p.Ser761Tyr
10	81766822	G	T	PASS	0/1	missense_variant	MODERATE	SLC8A3	540307	XM_015473255.2	7	c.2279C>A	p.Ser760Tyr
10	81766822	G	T	PASS	0/1	missense_variant	MODERATE	SLC8A3	540307	XM_024997760.1	6	c.434C>A	p.Ser145Tyr
14	1122270	G	A	PASS	0/1	missense_variant	MODERATE	EEF1D	516473	NM_001206620.2	3	c.143G>A	p.Arg48His
14	1122270	G	A	PASS	0/1	missense_variant	MODERATE	EEF1D	516473	NM_001289966.1	5	c.1214G>A	p.Arg405His
14	1122270	G	A	PASS	0/1	missense_variant	MODERATE	EEF1D	516473	XM_005215199.2	4	c.1214G>A	p.Arg405His
14	1122270	G	A	PASS	0/1	missense_variant	MODERATE	EEF1D	516473	XM_015474337.2	3	c.1343G>A	p.Arg448His
15	22047324	C	A	PASS	0/1	missense_variant	MODERATE	SIK2	539570	NM_001192277.2	10	c.1413C>A	p.Asp471Glu
15	22047324	C	A	PASS	0/1	missense_variant	MODERATE	SIK2	539570	XM_024975449.1	10	c.1527C>A	p.Asp509Glu
15	22047324	C	A	PASS	0/1	missense_variant	MODERATE	SIK2	539570	XM_024975450.1	10	c.1527C>A	p.Asp509Glu
15	22047324	C	A	PASS	0/1	missense_variant	MODERATE	SIK2	539570	XM_024975451.1	10	c.1527C>A	p.Asp509Glu
17	13453475	A	C	PASS	0/1	missense_variant	MODERATE	HHIP	540830	NM_001099114.2	12	c.1816T>G	p.Ser606Ala
18	14276069	C	T	PASS	0/1	missense_variant	MODERATE	CDH15	522202	NM_001102066.1	11	c.1954C>T	p.His652Tyr
18	63457840	A	G	PASS	0/1	missense_variant	MODERATE	NLRP8	506161	XM_024979487.1	3	c.1198A>G	p.Ile400Val
18	65717154	C	T	PASS	0/1	missense_variant	MODERATE	LOC100847773	100847773	XM_003587360.5	4	c.1540C>T	p.Arg514Trp
18	65717154	C	T	PASS	0/1	missense_variant	MODERATE	LOC100847773	100847773	XM_005219833.4	5	c.1603C>T	p.Arg535Trp
18	65717154	C	T	PASS	0/1	missense_variant	MODERATE	LOC100847773	100847773	XM_010815660.3	4	c.1498C>T	p.Arg500Trp
18	65717154	C	T	PASS	0/1	missense_variant	MODERATE	LOC100847773	100847773	XM_010815661.3	5	c.1498C>T	p.Arg500Trp
19	20284153	G	A	PASS	0/1	missense_variant	MODERATE	PHF12	507057	NM_001192131.1	9	c.1463C>T	p.Pro488Leu
19	20284153	G	A	PASS	0/1	missense_variant	MODERATE	PHF12	507057	XM_024979804.1	8	c.1352C>T	p.Pro451Leu
19	20284153	G	A	PASS	0/1	missense_variant	MODERATE	PHF12	507057	XM_024979805.1	8	c.1193C>T	p.Pro398Leu
19	20441409	C	A	PASS	0/1	missense_variant	MODERATE	MYO18A	519634	XM_024980666.1	44	c.7112G>T	p.Arg2371Leu
19	20441409	C	A	PASS	0/1	missense_variant	MODERATE	MYO18A	519634	XM_024980667.1	43	c.7091G>T	p.Arg2364Leu
19	20441409	C	A	PASS	0/1	missense_variant	MODERATE	MYO18A	519634	XM_024980668.1	42	c.7079G>T	p.Arg2360Leu
19	20441409	C	A	PASS	0/1	missense_variant	MODERATE	MYO18A	519634	XM_024980669.1	43	c.7067G>T	p.Arg2356Leu
19	20441409	C	A	PASS	0/1	missense_variant	MODERATE	MYO18A	519634	XM_024980670.1	44	c.7013G>T	p.Arg2338Leu
19	20441409	C	A	PASS	0/1	missense_variant	MODERATE	MYO18A	519634	XM_024980671.1	43	c.6992G>T	p.Arg2331Leu
19	20441409	C	A	PASS	0/1	missense_variant	MODERATE	MYO18A	519634	XM_024980672.1	43	c.6977G>T	p.Arg2326Leu
19	20441409	C	A	PASS	0/1	missense_variant	MODERATE	MYO18A	519634	XM_024980673.1	42	c.6956G>T	p.Arg2319Leu
19	20441409	C	A	PASS	0/1	missense_variant	MODERATE	MYO18A	519634	XM_024980674.1	44	c.6545G>T	p.Arg2182Leu
19	20441409	C	A	PASS	0/1	missense_variant	MODERATE	MYO18A	519634	XM_024980677.1	42	c.5984G>T	p.Arg1995Leu
19	20441409	C	A	PASS	0/1	missense_variant	MODERATE	MYO18A	519634	XM_024980689.1	42	c.5603G>T	p.Arg1868Leu
19	24021865	T	C	PASS	0/1	missense_variant	MODERATE	LOC509526	509526	XM_002695729.4	1	c.218A>G	p.Asp73Gly
19	35885301	A	G	PASS	0/1	missense_variant	MODERATE	TOB1	768016	NM_001077075.3	2	c.140A>G	p.Glu47Gly
19	35885301	A	G	PASS	0/1	missense_variant	MODERATE	TOB1	768016	NM_001278574.1	2	c.140A>G	p.Glu47Gly
19	48021783	C	T	PASS	0/1	missense_variant	MODERATE	CCDC47	540167	NM_001035428.1	6	c.707G>A	p.Arg236Gln
25	11405903	T	G	PASS	0/1	missense_variant	MODERATE	CPPED1	537938	XM_024985001.1	4	c.930A>C	p.Glu310Asp
25	16453093	G	A	PASS	0/1	missense_variant	MODERATE	SMG1	525143	NM_001205915.1	59	c.10493C>T	p.Thr3498Met
25	16453093	G	A	PASS	0/1	missense_variant	MODERATE	SMG1	525143	XM_005224744.4	60	c.10457C>T	p.Thr3486Met
25	16453093	G	A	PASS	0/1	missense_variant	MODERATE	SMG1	525143	XM_005224745.4	47	c.8609C>T	p.Thr2870Met
25	16453093	G	A	PASS	0/1	missense_variant	MODERATE	SMG1	525143	XM_024984919.1	58	c.10223C>T	p.Thr3408Met
25	37340205	T	G	PASS	0/1	missense_variant	MODERATE	TRRAP	507169	NM_001192137.2	11	c.1018A>C	p.Thr340Pro
25	37340211	T	G	PASS	0/1	missense_variant	MODERATE	TRRAP	507169	NM_001192137.2	11	c.1012A>C	p.Ile338Leu
X	138870845	C	T	PASS	0/1	missense_variant	MODERATE	ZBED1	539266	XM_024988798.1	2	c.2066C>T	p.Ala689Val
X	138870845	C	T	PASS	0/1	missense_variant	MODERATE	ZBED1	539266	XM_024988799.1	2	c.2066C>T	p.Ala689Val
